# Supplementary material for: The effect of platelet-rich plasma on osseous healing in dogs undergoing high tibial osteotomy
Source: PLoS One. 2017 May 16;12(5):e0177597. doi: 10.1371/journal.pone.0177597 (PMC5433731; doi:10.1371/journal.pone.0177597)
Supplement: S1 Table — This file includes all the ultrasonography scores for all dogs included in this study including scores of cortical bone healing, assessment of healing callus, and power doppler assessment. (XLSX) [file pone.0177597.s001.xlsx]

## Sheet: Cortical Assessment
ID	Gender	Weight (kg)	Age (years)	Treatment	4 week	7 week	10 week
220658	MC	39	7.4	PRP	0	2	4
231824	FS	29.4	5.86027	PRP	0	2	4
250441	MC	42	5.48767	PRP	0	0	3
258177	MC	36	4.27945	PRP	0	2	4
258677	MC	25	5.64658	PRP	0	1	4
258744	FS	35	6.81096	PRP	0	0	2
258773	FS	30	5.23288	PRP	0	1	4
258840	FS	33	6.47945	PRP	0	1	3
259074	FS	30	2.69041	PRP	0	1	3
259266	FS	26.6	4.33973	PRP	0	2	2
259378	FS	37.3	7.87945	PRP	0	1	2
259443	MC	36	5.97808	PRP	0	1	4
259445	MC	29	4.03562	PRP	0	1	3
259682	FS	29.2	4.30137	PRP	0	1	4
259723	MC	29.2	3.87945	PRP	0	2	3
259728	MC	39.7	3.06301	PRP	0	2	3
259904	MC	32.6	3.24932	PRP	0	2	3
259916	FS	35.8	6.48219	PRP	0	2	4
259940	MC	34.4	6.38904	PRP	0	2	4
259953	FS	27.4	3.06849	PRP	0	1	3
260305	FS	28.4	2.38356	PRP	0	0	3
260353	FS	42.8	2.72603	PRP	0	3	4
260791	FS	33.2	5.60548	PRP	0	0	3
260841	FS	29	8.11507	PRP	0	2	3
261159	FS	24.9	5.01644	PRP	1	2	3
261187	MC	32.8	2.19452	PRP	1	2	3
261538	MC	20.4	4.29315	PRP	1	3	4
244794	FS	28.4	7.59178	Saline	0	1	4
246858	MC	37	2.01096	Saline	0	1	4
249611	F	28.8	2.75616	Saline	0	1	4
258250	FS	22.8	9.96164	Saline	0	0	1
258464	FS	25.6	7.69041	Saline	0	1	3
258678	MC	28.2	4.40274	Saline	1	3	4
258709	FS	28.3	9.10959	Saline	0	2	4
258715	FS	39.5	5.88767	Saline	0	2	3
258726	FS	28	8.2	Saline	0	2	4
259014	MC	27.2	6.2274	Saline	0	0	2
259016	MC	40.8	7.5589	Saline	0	1	3
259019	FS	28.2	7.32877	Saline	0	2	3
259023	FS	31.2	7.07397	Saline	0	1	3
259072	MC	38	5.25753	Saline	0	0	3
259073	FS	31.8	4.73973	Saline	0	1	2
259087	MC	30.8	2.6137	Saline	0	0	2
259276	FS	29	10.1507	Saline	0	2	4
259725	FS	29.8	10.2493	Saline	0	1	3
259900	MC	35.6	5.19726	Saline	0	2	3
259917	FS	25.6	4.03014	Saline	0	2	4
259918	FS	32.2	6.06027	Saline	0	1	3
259921	FS	38.6	3.45753	Saline	0	2	4
259975	MC	28.4	2.00548	Saline	0	1	4
259978	FS	29	7.32603	Saline	0	0	2
260337	MC	40.9	2.32603	Saline	0	2	3
260352	MC	32.7	2.63288	Saline	0	0	3
260356	MC	38.4	7.32603	Saline	0	0	1
260815	MC	32.4	4.04384	Saline	0	0	1
260816	MC	33	6.65205	Saline	0	0	2
261220	FS	34.4	3.10137	Saline	0	1	2
261505	FS	30.6	7.40274	Saline	0	2	3
261561	MC	33	4.46575	Saline	0	1	3
261562	MC	33.4	4.59726	Saline	1	2	4

## Sheet: Callus Assessment
ID	Gender	Weight (kg)	Age (years)	Treatment	4 week	7 week	10 week
220658	MC	39	7.4	PRP	2	2.5	3.75
231824	FS	29.4	5.86027	PRP	2	3	3.75
250441	MC	42	5.48767	PRP	1.75	2.25	2.75
258177	MC	36	4.27945	PRP	1.75	2.75	3.75
258677	MC	25	5.64658	PRP	1.5	2.5	3.75
258744	FS	35	6.81096	PRP	1	2	3
258773	FS	30	5.23288	PRP	2	3	3.75
258840	FS	33	6.47945	PRP	1	2	3.25
259074	FS	30	2.69041	PRP	2	2.75	3.75
259266	FS	26.6	4.33973	PRP	1.5	2	3.25
259378	FS	37.3	7.87945	PRP	1.75	3	3.5
259443	MC	36	5.97808	PRP	1.25	2.5	3.5
259445	MC	29	4.03562	PRP	2	2.25	3.5
259682	FS	29.2	4.30137	PRP	2.25	2.75	3.5
259723	MC	29.2	3.87945	PRP	1.25	2.5	3.25
259728	MC	39.7	3.06301	PRP	1.25	2.5	3.75
259904	MC	32.6	3.24932	PRP	1.5	2.5	3.75
259916	FS	35.8	6.48219	PRP	2.25	3	3.75
259940	MC	34.4	6.38904	PRP	1.25	2.75	3.75
259953	FS	27.4	3.06849	PRP	2.25	3	3.5
260305	FS	28.4	2.38356	PRP	1.75	3	3
260353	FS	42.8	2.72603	PRP	1.5	2.75	3.25
260791	FS	33.2	5.60548	PRP	1.75	2.25	3
260841	FS	29	8.11507	PRP	2	2.5	2.75
261159	FS	24.9	5.01644	PRP	2.25	2.25	2.75
261187	MC	32.8	2.19452	PRP	2.25	2.75	3.5
261538	MC	20.4	4.29315	PRP	2	3	3.75
244794	FS	28.4	7.59178	Saline	1	3.5	4
246858	MC	37	2.01096	Saline	1.25	1.75	3.25
249611	F	28.8	2.75616	Saline	1.75	2.25	3.75
258250	FS	22.8	9.96164	Saline	1.25	1.5	2.25
258464	FS	25.6	7.69041	Saline	1.5	2.5	3.5
258678	MC	28.2	4.40274	Saline	1.5	3	3.5
258709	FS	28.3	9.10959	Saline	1	2.5	3.25
258715	FS	39.5	5.88767	Saline	2	3	3.75
258726	FS	28	8.2	Saline	0.75	2	4
259014	MC	27.2	6.2274	Saline	1.75	2.25	3.25
259016	MC	40.8	7.5589	Saline	1.75	2.75	3.25
259019	FS	28.2	7.32877	Saline	1.75	2.5	3.5
259023	FS	31.2	7.07397	Saline	1.5	2	2.75
259072	MC	38	5.25753	Saline	1.75	2.75	3.5
259073	FS	31.8	4.73973	Saline	1.25	2.25	3.25
259087	MC	30.8	2.6137	Saline	1.5	2	2.5
259276	FS	29	10.1507	Saline	1.5	3.25	4
259725	FS	29.8	10.2493	Saline	2	3	3
259900	MC	35.6	5.19726	Saline	2.75	3	3.75
259917	FS	25.6	4.03014	Saline	2	3.25	4
259918	FS	32.2	6.06027	Saline	1.75	2.5	3.25
259921	FS	38.6	3.45753	Saline	1.75	3	3.75
259975	MC	28.4	2.00548	Saline	1.75	2.5	3.5
259978	FS	29	7.32603	Saline	1.75	2.75	3.25
260337	MC	40.9	2.32603	Saline	2	3	3.5
260352	MC	32.7	2.63288	Saline	2	2	2.75
260356	MC	38.4	7.32603	Saline	0.75	1.5	2.25
260815	MC	32.4	4.04384	Saline	1.75	2	2.5
260816	MC	33	6.65205	Saline	1.75	2	2.25
261220	FS	34.4	3.10137	Saline	2	2.25	2.5
261505	FS	30.6	7.40274	Saline	1.5	2.5	2.75
261561	MC	33	4.46575	Saline	1.5	2.25	3.25
261562	MC	33.4	4.59726	Saline	2.25	2.75	3.75

## Sheet: Power Doppler
ID	Gender	Weight (kg)	Age (years)	Treatment	4 week	7 week	10 week
220658	MC	39	7.4	PRP	0.75	1	0.25
231824	FS	29.4	5.86027	PRP	1.5	0.75	0.5
250441	MC	42	5.48767	PRP	1.5	1	1.25
258177	MC	36	4.27945	PRP	1.25	1.25	0.75
258677	MC	25	5.64658	PRP	1.25	1.25	1.25
258744	FS	35	6.81096	PRP	2.25	1.25	1
258773	FS	30	5.23288	PRP	1.25	0.5	0.5
258840	FS	33	6.47945	PRP	1.75	1	0.25
259074	FS	30	2.69041	PRP	1.75	1	1
259266	FS	26.6	4.33973	PRP	1	1	0.5
259378	FS	37.3	7.87945	PRP	2	1	1
259443	MC	36	5.97808	PRP	0.25	1	1
259445	MC	29	4.03562	PRP	1.75	1.25	0.5
259682	FS	29.2	4.30137	PRP	1	0.75	0.5
259723	MC	29.2	3.87945	PRP	1.75	0.75	0.5
259728	MC	39.7	3.06301	PRP	1.5	0.5	0.25
259904	MC	32.6	3.24932	PRP	0.75	0.5	0.5
259916	FS	35.8	6.48219	PRP	1.5	1.75	1
259940	MC	34.4	6.38904	PRP	0.75	1	0.5
259953	FS	27.4	3.06849	PRP	2.75	1.75	1
260305	FS	28.4	2.38356	PRP	1.5	1	0.25
260353	FS	42.8	2.72603	PRP	1.25	0.75	0.5
260791	FS	33.2	5.60548	PRP	2.5	1.75	0.75
260841	FS	29	8.11507	PRP	1.25	1.5	1.25
261159	FS	24.9	5.01644	PRP	2.5	1.5	1.25
261187	MC	32.8	2.19452	PRP	1.75	1.25	0.5
261538	MC	20.4	4.29315	PRP	1.25	1.25	0.75
244794	FS	28.4	7.59178	Saline	1	0.5	1
246858	MC	37	2.01096	Saline	1.25	1.5	1
249611	F	28.8	2.75616	Saline	1.25	1	0.25
258250	FS	22.8	9.96164	Saline	2.25	1.25	1.5
258464	FS	25.6	7.69041	Saline	1	1	0.25
258678	MC	28.2	4.40274	Saline	2.25	1.25	1.25
258709	FS	28.3	9.10959	Saline	2.5	2	1
258715	FS	39.5	5.88767	Saline	1.75	1	1
258726	FS	28	8.2	Saline	2	1.25	1.25
259014	MC	27.2	6.2274	Saline	1.5	1.5	1.5
259016	MC	40.8	7.5589	Saline	1.25	0.75	0.25
259019	FS	28.2	7.32877	Saline	1.75	1.25	0.5
259023	FS	31.2	7.07397	Saline	0.75	0.5	0.5
259072	MC	38	5.25753	Saline	1.25	1	0.5
259073	FS	31.8	4.73973	Saline	1	1	0.75
259087	MC	30.8	2.6137	Saline	1.25	1	1
259276	FS	29	10.1507	Saline	2	1	0.75
259725	FS	29.8	10.2493	Saline	1.25	1.25	0.5
259900	MC	35.6	5.19726	Saline	0.5	0	0.25
259917	FS	25.6	4.03014	Saline	1	0.75	0.5
259918	FS	32.2	6.06027	Saline	1.75	1.25	1.25
259921	FS	38.6	3.45753	Saline	0.75	0.75	0.75
259975	MC	28.4	2.00548	Saline	1	1	0.5
259978	FS	29	7.32603	Saline	1.5	1.25	0.75
260337	MC	40.9	2.32603	Saline	2	1	0.25
260352	MC	32.7	2.63288	Saline	1.25	0.5	0.75
260356	MC	38.4	7.32603	Saline	1.5	0.5	0.5
260815	MC	32.4	4.04384	Saline	2	1.25	0.5
260816	MC	33	6.65205	Saline	1.75	1.25	1.25
261220	FS	34.4	3.10137	Saline	0.5	0.75	0.5
261505	FS	30.6	7.40274	Saline	2.25	1.5	1
261561	MC	33	4.46575	Saline	1.25	0.75	0.75
261562	MC	33.4	4.59726	Saline	1.5	1	0.75
