# Supplementary material for: The effect of platelet-rich plasma on osseous healing in dogs undergoing high tibial osteotomy
Source: PLoS One. 2017 May 16;12(5):e0177597. doi: 10.1371/journal.pone.0177597 (PMC5433731; doi:10.1371/journal.pone.0177597)
Supplement: S2 Table — This file includes all collected MRI data. (XLSX) [file pone.0177597.s002.xlsx]

## Sheet: Sheet1
Dog ID	Treatment	T2 Dixon medial	T2 Dixon Middle	T2 Dixon lateral	T1 medial	T1 Middle	T1 lateral
220658	PRP	94.35	305.02	179.12	265.81	332.19	200.73
231824	PRP	176.68	240.06	210.55	262.33	301.47	273.9
244794	Saline	100.35	162.37	155.84	302.86	319.32	222.82
246858	Saline	126.27	168.05	166.41	171.35	208.06	182.64
249611	Saline	140.21	170.04	157.84	148.41	148.03	97.62
250441	PRP	71.28	74.91	81.35	231.76	190.81	189.45
258177	PRP	170.36	158.26	117.01	524.66	516.08	415.77
258250	Saline	99.6	138.91	114.55	315.68	355.64	199.57
258464	Saline	119.55	139.01	131.59	260.75	349.45	266.74
258677	PRP	78.42	112.49	128.15	120.65	124.72	169.75
258678	Saline	112.58	145.85	138.36	156.1	202.94	185.98
258709	Saline	112.44	175.77	103.65	173.9	213.87	189.53
258715	Saline	138.04	158.51	150.33	180.35	179.73	165.84
258726	Saline	102.59	132.57	146.23	122.34	148.76	150.73
258744	PRP	91	166.97	133.78	138.12	139.72	136.85
258773	PRP	150	147.65	142.46	258.8	240.69	226.48
258840	PRP	225.42	240.42	243.22	280.48	273.91	195.34
259014	Saline	103.17	229.31	153.75	201.27	196.71	176.84
259016	Saline	81.95	106.43	80.35	258.56	201.63	139.57
259019	Saline	130.47	166.4	164.01	171.69	236.07	170.31
259023	Saline	57.2	190.81	167.74	176.88	204.53	202.49
259072	Saline	109.13	154.51	134.38	297.23	247.25	171.45
259073	Saline	133.72	127.88	96.24	226.87	222.15	166.38
259074	PRP	103.79	139.98	124.56	265.22	252.24	200.46
259087	Saline	146.16	160.45	120.89	231.31	323.14	233.22
259266	PRP	121.7	148.73	170.3	247.15	261.89	191.741
259276	Saline	195.8	260.48	183.84	374.2	507.83	456.2
259378	PRP	185.71	157.81	160.47	178.93	258.81	235.18
259443	PRP	140.86	187.51	156.46	237.29	354.64	263.51
259445	PRP	57.93	74.61	118.94	105.91	147.35	146.15
259682	PRP	171.9	157.42	192.17	180.76	292.66	208.46
259723	PRP	41.32	71.58	54.44	128.25	108.62	88.18
259725	Saline	168.57	206.55	168.79	219.58	247.18	236.51
259728	PRP	110.98	116.2	78.49	210.2	204.18	206.45
259900	Saline	256.83	371.86	169.26	330.98	410.51	319.34
259904	PRP	154.09	175.47	192.63	189.66	273.8	341.05
259916	PRP	166.94	176.61	143.94	207.97	240.13	149.57
259917	Saline	186.5	210.81	280.12	181.67	178.67	260.53
259918	Saline	118.46	155.33	135.47	237.84	267.61	229.37
259921	Saline	227.3	282	214.19	253.46	191.92	155.09
259940	PRP	179.98	207.2	117.58	308.26	450.78	375.51
259953	PRP	306.4	379.96	339.77	403.11	436.77	283.02
259975	Saline	344.49	458.11	294.75	134.04	211.1	182.64
259978	Saline	118.18	200.59	128.23	219.89	205.74	157.8
260305	PRP	140.29	178.29	137.08	107.6	149.27	154.02
260337	Saline	149.21	306.79	307.04	188.17	214.94	171.51
260352	Saline	144.13	153.58	270.63	165.17	220.57	217.27
260353	PRP	175.33	218.39	277.2	307.01	324.45	224.04
260356	Saline	194.74	368.58	227.53	209.05	204.29	150.66
260791	PRP	95.17	423.48	202.93	174.24	208.53	199.3
260815	Saline	121.07	211.56	100.84	139.93	150.01	133.57
260816	Saline	334.68	303.58	200.69	261.28	224	173.9
260841	PRP	398.1	373.14	406.11	157.76	185.1	167.66
261159	PRP	225.25	178.98	182.39	194.17	190.14	110.07
261187	PRP	255.64	296	208.86	153.17	144.84	137.58
261220	Saline	243.94	416.94	333.98	140.44	221.76	180.25
261505	Saline	x	x	x	x	x	x
261538	PRP	241.12	331.08	152.02	418.35	385.92	186.31
261561	Saline	209.91	280.35	147.74	225.44	258.58	160.58
261562	Saline	159.65	229.53	152.23	255.36	292.66	194.54
