# Supplementary material for: The effect of platelet-rich plasma on osseous healing in dogs undergoing high tibial osteotomy
Source: PLoS One. 2017 May 16;12(5):e0177597. doi: 10.1371/journal.pone.0177597 (PMC5433731; doi:10.1371/journal.pone.0177597)
Supplement: S3 Table — This file includes all radiographic scores for assessment of fracture healing. (XLSX) [file pone.0177597.s003.xlsx]

## Sheet: 12 point scoring scale
ID	Gender	Weight (kg)	Age (years)	Treatment	4 week	7 week	10 week
258677	MC	25	5.64658	PRP	2	5	8
258744	FS	35	6.81096	PRP	1	3	9
258840	FS	33	6.47945	PRP	1	3	8
258177	MC	36	4.27945	PRP	2	6	9
259074	FS	30	2.69041	PRP	3	6	11
259266	FS	26.6	4.33973	PRP	1	4	8
258773	FS	30	5.23288	PRP	3	7	10
250441	MC	42	5.48767	PRP	1	4	7
259443	MC	36	5.97808	PRP	2	10	11
259445	MC	29	4.03562	PRP	4	7	9
231824	FS	29.4	5.86027	PRP	1	7	9
259378	FS	37.3	7.87945	PRP	5	7	10
259723	MC	29.2	3.87945	PRP	6	9	9
259728	MC	39.7	3.06301	PRP	4	8	12
259904	MC	32.6	3.24932	PRP	8	11	11
259682	FS	29.2	4.30137	PRP	5	10	11
259916	FS	35.8	6.48219	PRP	7	9	12
259953	FS	27.4	3.06849	PRP	5	7	10
259940	MC	34.4	6.38904	PRP	6	6	8
260353	FS	42.8	2.72603	PRP	6	10	12
260305	FS	28.4	2.38356	PRP	7	11	12
220658	MC	39	7.4	PRP	2	7	10
260791	FS	33.2	5.60548	PRP	3	7	9
261159	FS	24.9	5.01644	PRP	2	8	10
261187	MC	32.8	2.19452	PRP	4	5	10
260841	FS	29	8.11507	PRP	4	5	4
261538	MC	20.4	4.29315	PRP	7	9	8
246858	MC	37	2.01096	Saline	7	10	12
258709	FS	28.3	9.10959	Saline	3	7	11
258726	FS	28	8.2	Saline	1	6	9
258678	MC	28.2	4.40274	Saline	1	7	10
258715	FS	39.5	5.88767	Saline	4	9	11
259019	FS	28.2	7.32877	Saline	0	6	11
249611	F	28.8	2.75616	Saline	4	6	10
259073	FS	31.8	4.73973	Saline	2	5	8
259072	MC	38	5.25753	Saline	1	6	9
259276	FS	29	10.1507	Saline	4	7	10
244794	FS	28.4	7.59178	Saline	1	5	9
258464	FS	25.6	7.69041	Saline	1	3	2
258250	FS	22.8	9.96164	Saline	2	4	4
259023	FS	31.2	7.07397	Saline	3	6	9
259087	MC	30.8	2.6137	Saline	2	7	10
259016	MC	40.8	7.5589	Saline	2	5	6
259725	FS	29.8	10.2493	Saline	2	5	9
259014	MC	27.2	6.2274	Saline	2	4	7
259917	FS	25.6	4.03014	Saline	2	4	10
259921	FS	38.6	3.45753	Saline	5	8	10
259900	MC	35.6	5.19726	Saline	1	3	8
259918	FS	32.2	6.06027	Saline	2	5	11
259978	FS	29	7.32603	Saline	3	4	7
260337	MC	40.9	2.32603	Saline	6	9	11
260356	MC	38.4	7.32603	Saline	3	4	3
260815	MC	32.4	4.04384	Saline	4	8	11
259975	MC	28.4	2.00548	Saline	6	8	11
260352	MC	32.7	2.63288	Saline	4	7	10
260816	MC	33	6.65205	Saline	4	4	4
261220	FS	34.4	3.10137	Saline	7	11	8
261561	MC	33	4.46575	Saline	2	9	8
261505	FS	30.6	7.40274	Saline	1	4	6
261562	MC	33.4	4.59726	Saline	7	4	8

## Sheet: 5 point scoring scale
ID	Gender	Weight (kg)	Age (years)	Treatment	4 week	7 week	10 week
246858	MC	37	2.01096	Saline	2	4	4
258709	FS	28.3	9.10959	Saline	1	4	4
258726	FS	28	8.2	Saline	0.5	3.5	4
258677	MC	25	5.64658	PRP	1	2	3.5
258744	FS	35	6.81096	PRP	1	2	3.5
258678	MC	28.2	4.40274	Saline	1.5	3	4
258715	FS	39.5	5.88767	Saline	1.5	2.5	4
259019	FS	28.2	7.32877	Saline	1	4	4
258840	FS	33	6.47945	PRP	1	1.5	3.5
249611	F	28.8	2.75616	Saline	1	2.5	4
258177	MC	36	4.27945	PRP	1	2	4
259073	FS	31.8	4.73973	Saline	1.5	2.5	3.5
259072	MC	38	5.25753	Saline	0.5	3.5	4
259074	FS	30	2.69041	PRP	1.5	3	4
259266	FS	26.6	4.33973	PRP	0	1.5	2.5
259276	FS	29	10.1507	Saline	1.5	2.5	4
244794	FS	28.4	7.59178	Saline	1	2	3.5
258464	FS	25.6	7.69041	Saline	0.5	1.5	1.5
258773	FS	30	5.23288	PRP	1.5	3	3.5
258250	FS	22.8	9.96164	Saline	1.5	2	2.5
259023	FS	31.2	7.07397	Saline	1.5	3	4
259087	MC	30.8	2.6137	Saline	1	3	4
250441	MC	42	5.48767	PRP	0.5	1	3.5
259443	MC	36	5.97808	PRP	0.5	4	4
259016	MC	40.8	7.5589	Saline	1	2.5	3
259445	MC	29	4.03562	PRP	2	3.5	4
231824	FS	29.4	5.86027	PRP	1	3.5	4
259378	FS	37.3	7.87945	PRP	2.5	3	4
259723	MC	29.2	3.87945	PRP	2.5	3.5	4
259728	MC	39.7	3.06301	PRP	2.5	3.5	4
259725	FS	29.8	10.2493	Saline	1.5	3	4
259014	MC	27.2	6.2274	Saline	1.5	2.5	3.5
259917	FS	25.6	4.03014	Saline	2	3	4
259904	MC	32.6	3.24932	PRP	2.5	4	4
259682	FS	29.2	4.30137	PRP	2.5	3.5	4
259921	FS	38.6	3.45753	Saline	2.5	4	4
259900	MC	35.6	5.19726	Saline	0.5	1.5	3
259916	FS	35.8	6.48219	PRP	2.5	3.5	4
259953	FS	27.4	3.06849	PRP	2.5	3.5	4
259918	FS	32.2	6.06027	Saline	2	2.5	4
259978	FS	29	7.32603	Saline	1.5	2	3.5
259940	MC	34.4	6.38904	PRP	2.5	2.5	3.5
260353	FS	42.8	2.72603	PRP	2.5	4	4
260305	FS	28.4	2.38356	PRP	2.5	4	4
220658	MC	39	7.4	PRP	1	3.5	4
260337	MC	40.9	2.32603	Saline	2.5	4	4
260356	MC	38.4	7.32603	Saline	1	1.5	2
260815	MC	32.4	4.04384	Saline	2	4	4
259975	MC	28.4	2.00548	Saline	2.5	3.5	4
260352	MC	32.7	2.63288	Saline	2	3	4
260791	FS	33.2	5.60548	PRP	1	2.5	3
261159	FS	24.9	5.01644	PRP	1.5	2.5	4
261187	MC	32.8	2.19452	PRP	1.5	2.5	3.5
260841	FS	29	8.11507	PRP	1.5	2.5	1.5
260816	MC	33	6.65205	Saline	2	2	1.5
261220	FS	34.4	3.10137	Saline	2.5	4	3.5
261538	MC	20.4	4.29315	PRP	2.5	3.5	4
261561	MC	33	4.46575	Saline	1	3.5	3.5
261505	FS	30.6	7.40274	Saline	0.5	2.5	3.5
261562	MC	33.4	4.59726	Saline	2.5	1.5	4
